# Supplementary material for: Respiratory symptoms and pulmonary function in paint industry workers exposed to volatile organic compounds: A systematic review and meta-analysis
Source: PLoS One. 2024 Dec 26;19(12):e0315464. doi: 10.1371/journal.pone.0315464 (PMC11671006; doi:10.1371/journal.pone.0315464)
Supplement: S1 Dataset — (XLSX) [file pone.0315464.s001.xlsx]

## Sheet: Litreture search
SI.No	Article citation	Reviewers decicion		Date of data extraction	Reason for exclusion
		Dr.Lavanya Sekhar	Dr.Akila G Venguidesvarane
DATA EXTRACTED FROM THE DATABASES (N=242)
1	Park, H., Park, H.D., Jang, J.-K., 2016. Exposure characteristics of construction painters to organic solvents. Safety and health at work 7, 63–71.	Exclude	Exclude	09.03.2023	Outcome
2	Akanbi, O.G., Ismaila, S.O., Nwosu, C.K., Oriolowo, K.T., n.d. Effect of Respiratory Protection on Respiratory Flow Rates of Vehicle Spray Painters in Ibadan Metropolis, Oyo State, Nigeria.	Exclude	Exclude	09.03.2023	Outcome
3	Ernstgaard, L., Löf, A., Wieslander, G., Norbäck, D., Johanson, G., 2007. Acute effects of some volatile organic compounds emitted from water-based paints. Journal of occupational and environmental medicine 49, 880–889.	Exclude	Exclude	09.03.2023	exposure
4	Brouwer, D.H., Semple, S., Marquart, J., Cherrie, J.W., 2001. A dermal model for spray painters. Part I: Subjective exposure modelling of spray paint deposition. Annals of occupational hygiene 45, 15–23.	Exclude	Exclude	09.03.2023	Population,Mathematical Model
5	Salonen, H. J., Pasanen, A. L., Lappalainen, S. K., Riuttala, H. M., Tuomi, T. M., Pasanen, P. O., … Reijula, K. E. (2009). Airborne Concentrations of Volatile Organic Compounds, Formaldehyde and Ammonia in Finnish Office Buildings with Suspected Indoor Air Problems. Journal of Occupational and Environmental Hygiene, 6(3), 200–209. https://doi.org/10.1080/15459620802707835	Exclude	Exclude	09.03.2023	Exposure from building materials
6	Amor-Carro, Ó., White, K.M., Fraga-Iriso, R., Mariñas-Pardo, L.A., Núñez-Naveira, L., Lema-Costa, B., Villarnovo, M., Verea-Hernando, H., Ramos-Barbón, D., 2020. Airway Hyperresponsiveness, Inflammation, and Pulmonary Emphysema in Rodent Models Designed to Mimic Exposure to Fuel Oil–Derived Volatile Organic Compounds Encountered during an Experimental Oil Spill. Environ Health Perspect 128, 02700…	Exclude	Exclude	09.03.2023	Population,Animal model
7	Wieslander, G., Norback, D., Edling, C., 1997. Airway Symptoms Among House Painters In Relation To Exposure To Volatile Organic Compounds (Vocs)—A Longitudinal Study 41, 155–166.	Excluded for metaanalysis	Include	09.03.2023	exposure,Logitudinal comparison between Water and Solvent Based Paints
8	Adei, E., Adei, D., Osei-Bonsu, S., 2011. Assessment of perception and knowledge of occupational chemical hazards, in the Kumasi metropolitan spray painting industry, Ghana. Journal of Science and Technology (Ghana) 31.	Exclude	Include	09.03.2023	Outcome
9	Jodeh, S., Chakir, A., Massad, Y., Roth, E., 2020. Assessment of PM2. 5, TVOCs, comfort parameters, and volatile organic solvents of paint at carpenter workshop and exposure to residential houses in Deir Ballout in Palestine. International Journal of Environmental Science and Technology 1–10.	Exclude	Exclude	09.03.2023	outcome
10	Du, Z., Mo, J., Zhang, Y., Xu, Q., 2014. Benzene, toluene and xylenes in newly renovated homes and associated health risk in Guangzhou, China. Building and Environment 72, 75–81. https://doi.org/10.1016/j.buildenv.2013.10.013	Exclude	Exclude	09.03.2023	population
11	Badjagbo, K., Loranger, S., Moore, S., Tardif, R., Sauve, S., 2010. BTEX exposures among automobile mechanics and painters and their associated health risks. Human and Ecological Risk Assessment: An International Journal 16, 301–316.	Exclude	Exclude	09.03.2023	outcome
12	Feldman, R.G., Ratner, M.H., Ptak, T., 1999. Chronic toxic encephalopathy in a painter exposed to mixed solvents. Environmental health perspectives 107, 417–422.	Exclude	Exclude	16.03.2023	outcome
13	Lin, C.-H., Lai, C.-H., Peng, Y.-P., Wu, P.-C., Chuang, K.-Y., Yen, T.-Y., Xiang, Y.-K., 2019. Comparative health risk of inhaled exposure to organic solvents, toxic metals, and hexavalent chromium from the use of spray paints in Taiwan. Environmental Science and Pollution Research 26, 33906–33916.	Exclude	Exclude	11.03.2023	exposure
14	Wander, J.D., Belser, W.B., Smith, M.H., Palmer, G.R., 2001. Comparison of Time-Averaged Concentrations Measured at Fixed Locations and Painters’ Breathing Zones During Aircraft Spray Painting in Conditions of Straight-Through and Recirculating Ventilation. PARSONS ENGINEERING SCIENCE INC SOUTH JORDAN UT.	Exclude	Exclude	11.03.2023	outcome
15	Wang, S.W., Qian, H., Weisel, C., Nwankwo, C., Fiedler, N., 2011. Development of solvent exposure index for construction painters. Journal of occupational and environmental hygiene 8, 375–386.	Exclude	Exclude	11.03.2023	exposure
16	Numan AT, 2012. Effect of car painting vapours on pulmonary and liver function of automobile painting workers within Baghdad governorate area. Al-kindy Coll Med J. 8, 58-64.	Include	Include	16.03.2023
17	Wang, F., Li, C., Liu, W., Jin, Y., 2012. Effect of exposure to volatile organic compounds (VOCs) on airway inflammatory response in mice. J Toxicol Sci 37, 739–748. https://doi.org/10.2131/jts.37.739	Exclude	Exclude	11.03.2023	Population,Animal study
18	Saraei, M., Pouryaghoub, G., Eftekhari, S., 2019. Effects of Car Painting Vapors on Spirometric Parameters in Automobile Painting Workers. Tanaffos 18, 346–350.	Include	Include	11.03.2023
19	Wang, C., Cao, Q., Zhang, H.-Z., Jiang, R.-F., 2005. [Effects of volatile organic compounds inhalation on the inflammation biomarkers in nasal lavage fluids of decoration workers]. Wei Sheng Yan Jiu 34, 55–57.	Include	Include	09.03.2023	Full text not in english
20	Akpan, K.V., Sogbanmu, T.O., Otitoloju, A.A., 2014. Effects of volatile organic solvents inhalation on hematological and histological indices of Mus musculus. Curr Advanc Environ Sci 2, 46–51.	Exclude	Exclude	11.03.2023	Population,Animal study
21	Dölek, G.N., 2014. Evaluation of BTEX concentrations in selected industries producing and applying paint based on human health risks through inhalation (Master’s Thesis).	Exclude	Exclude	11.03.2023	outcome
22	Kim, Y., Lee, N., Sakai, T., Kim, K.-S., Yang, J.S., Park, S., Lee, C.R., Cheong, H.-K., Moon, Y., 1999. Evaluation of exposure to ethylene glycol monoethyl ether acetates and their possible haematological effects on shipyard painters. Occupational and environmental medicine 56, 378–382.	Exclude	Exclude	11.03.2023	exposure
23	Wang, D., Nie, L., Shao, X., Yu, H., 2017. Exposure profile of volatile organic compounds receptor associated with paints consumption. Science of The Total Environment 603, 57–65.	Exclude	Exclude	11.03.2023	population
24	Hagras, A.E., El-Gammal, M.I., Abdrabouh, A.E., Essam, N.M., 2017. Exposure to Airborne Particles and Organic Solvents among Painting Workers. IOSR-JESTFT 11, 265–38. https://doi.org/DOI: 10.9790/2402-1110022638	Include	Include	09.03.2023
25	Mølgaard, B., Viitanen, A.-K., Kangas, A., Huhtiniemi, M., Larsen, S.T., Vanhala, E., Hussein, T., Boor, B.E., Hämeri, K., Koivisto, A.J., 2015. Exposure to airborne particles and volatile organic compounds from polyurethane molding, spray painting, lacquering, and gluing in a workshop. International journal of environmental research and public health 12, 3756–3773.	Exclude	Exclude	09.03.2023	population
26	Mwatu, A.K., Warutere, P., Keraka, M.N., Muhoho, N., n.d. Evaluation Of Benzene And Toluene Levels Released Into The Breathing Zone Of Spray Painters Working In Small Scale Informal Auto-Garage, In Embakasi, Nairobi, Kenya.	Exclude	Exclude	16.03.2023	outcome
27	Akbar-Khanzadeh, F., Rivas, R.D., 1996. Exposure to isocyanates and organic solvents, and pulmonary-function changes in workers in a polyurethane molding process. Journal of occupational and environmental medicine 38, 1205–1212.	Exclude	Exclude	16.03.2023	exposure
28	Nahar SK, Ashraf MA, 2018. Prevalence of respiratory symptoms in automobile spray painters of Mumbai: A cross-sectional study. Indian journal of Allergy,Asthma & Immunology 32, 54–58. https://doi.org/10.4103/ijaai.ijaai_10_18	Exclude	Exclude	30.03.2023	exposure
29	Kwon, J.-W., Park, H.-W., Kim, W.J., Kim, M.-G., Lee, S.-J., 2018. Exposure to volatile organic compounds and airway inflammation. Environ Health 17, 65. https://doi.org/10.1186/s12940-018-0410-1	Exclude	Exclude	09.03.2023	Population
30	Ghobakhloo, S., Khoshakhlagh, A.H., Morais, S., Mazaheri Tehrani, A., 2023. Exposure to Volatile Organic Compounds in Paint Production Plants: Levels and Potential Human Health Risks. Toxics 11, 111. https://doi.org/10.3390/toxics11020111	Exclude	Exclude	11.03.2023	Outcome
31	Carlton, G.N., England, E.C., 2000. Exposures to 1, 6-hexamethylene diisocyanate during polyurethane spray painting in the US Air Force. Applied occupational and environmental hygiene 15, 705–712.	Exclude	Exclude	16.03.2023	exposure
32	Mukhtar, M., Gotmare, P., 2021. Health hazard and occupational safety challenges for Unorganized sector workers in India. Journal of Contemporary Issues in Business and Government 27, ABDC “C.” https://doi.org/10.47750/cibg.2021.27.01.002	Exclude	Exclude	11.03.2023	Outcome
33	OJO, T.O., 2017. Healthrelatedproblems And Lung Function Status Of Spray Painters Due To Organic Solvents Exposure In Ile-Ife, Osun State, Nigeria. Public Health.	Include	Include	11.03.2023
34	Hakim, S.A., Mohsen, A., Momen, M., 2014. Hematological changes and respiratory symptoms among Egyptian construction painters. The Egyptian Journal of Community Medicine 301, 1–14.	Include	Include	11.03.2023
35	El-Gharabawy, R.M., El-Maddah, E.I., Oreby, M.M., Salem, H.S., Ramadan, M.O., 2013. Immunotoxicity and pulmonary toxicity induced by paints in Egyptian painters. Journal of immunotoxicology 10, 270–278.	Include	Include	11.03.2023
36	Fromme, H., 2023. Indoor Air Quality: Occurrence and Health Effects of Contaminants, Indoor Air Quality: Occurrence and Health Effects of Contaminants. https://doi.org/10.1007/978-3-031-40078-0	Exclude	Exclude	11.03.2023	Outcome
37	Zhuang, Y., Wang, H., Zhang, W., Hao, Z., Wang, X., 2012. Integrated Management Strategies for VOC Emission Control in the Paint and Coatings Sector in China. Integrated Air Quality Management: Asian Case Studies 349.	Exclude	Exclude	16.03.2023	exposure
38	Aribo EO, Antai AB. Lung function parameters in spray painters in Calabar, Nigeria. Ann Biol Res. 2014 Dec;5(11):32-5.	Include	Include	09.03.2023
39	Aribo, E., 2020. Similar Lung Function Impairment In Auto Mechanics Operating In Stand-alone Auto Repair and Auto Repair Shops Shared with Spray Painters. Niger J Physiol Sci 35, 88–95.	Include	Exclude	11.03.2023	exposure
40	White, M.C., Baker, E.L., 1988. Measurements of respiratory illness among construction painters. Br J Ind Med 45, 523–531. https://doi.org/10.1136/oem.45.8.523	Include	Exclude	11.03.2023	No comparison group
41	Hellquist, H., Irander, K., Edling, C., Ödkvist, L.M., 2009. Nasal Symptoms and Histopathology in A Group of Spray-Painters. Acta Oto-Laryngologica. https://doi.org/10.3109/00016488309132736	Exclude	Exclude	16.03.2023	exposure,No comparison group
42	Glindmeyer HW, Lefante Jr JJ, Rando RJ, Freyder L, Hnizdo E, Jones RN. Spray‐painting and chronic airways obstruction. American journal of industrial medicine. 2004 Aug;46(2):104-11.	Exclude	Exclude	09.03.2023	exposure
43	Eifan AO, Derman O, Kanbur N, Sekerel BE, Kutluk T, 2005. Occupational asthma in apprentice adolescent car painters. Pediatr Allergy Immunol 16, :662-668. https://doi.org/10.1111/j.1399-3038.2005.00328.x	Include	Include	11.03.2023
44	Egoro, E.T., Oni, E.S., Lawrence, J.E., 2021. Occupational effect of spray painting fumes on some biochemical parameters in automobile spray painters in Yenagoa Bayelsa State, Nigeria. World Journal of Advanced Research and Reviews 9, 038–044.	Exclude	Exclude	11.03.2023	Outcome
45	Qian, H., Fiedler, N., Moore, D.F., Weisel, C.P., 2010. Occupational exposure to organic solvents during bridge painting. Ann Occup Hyg 54, 417–426. https://doi.org/10.1093/annhyg/meq021	Exclude	Exclude	09.03.2023	Population,Mathematical model
46	Norbäck, D., Wieslander, G., Edling, C., 1995. Occupational exposure to volatile organic compounds (VOCs), and other air pollutants from the indoor application of water-based paints. The Annals of Occupational Hygiene 39, 783–794.	Exclude	Exclude	11.03.2023	Outcome
47	Wieslander, G., Janson, C., Norbäck, D., Björnsson, E., St\aalenheim, G., Edling, C., 1994. Occupational exposure to water-based paints and self-reported asthma, lower airway symptoms, bronchial hyperresponsiveness, and lung function. International archives of occupational and environmental health 66, 261–267.	Exclude	Exclude	09.03.2023	No comparison group
48	Wieslander, G., Norbäck, D., Edling, C., 1994b. Occupational exposure to water based paint and symptoms from the skin and eyes. Occupational and Environmental Medicine 51, 181–186.	Exclude	Exclude	11.03.2023	Outcome
49	Oragbe, D., n.d. Presence of Volatile Organic Compounds in Fine Coat Paint Used in House Decoration in Benue State Nigeria.	Exclude	Exclude	11.03.2023	exposure
50	Ucgun, Ozdemir N, Metinta M, Metinta S, Erginel S, Kolsuz M, 1998. Prevalence of occupational asthma among automobile and furniture painters in the center of Eskisehir (Turkey): the effects of atopy and smoking habits on occupational asthma. Allergy 53, 1096–1100. https://doi.org/10.1111/j.1398-9995.1998.tb03822.x	Exclude	Exclude	09.03.2023	exposure
51	Ojo To. Health related problems And Lung Function Status Of Spray Painters Due To Organic Solvents Exposure In Ile-Ife, Osun State, Nigeria. Public Health. 2017.	Exclude	Exclude	11.03.2023	Pre prints subsequently published: Thesis -outcome information already present in ojo 2017,ojo 2020 article
52	Baur, X., Bakehe, P., Vellguth, H., 2012. Bronchial asthma and COPD due to irritants in the workplace - An evidence-based approach. Journal of Occupational Medicine and Toxicology 7. https://doi.org/10.1186/1745-6673-7-19	Exclude	Exclude	09.03.2023	Review
53	Rempel, D., Jones, J., Atterbury, M., Balmes, J., 1991. Respiratory effects of exposure of shipyard workers to epoxy paints. Occupational and Environmental Medicine 48, 783–787.	Exclude	Exclude	30.03.2023	exposure
54	Farid Ould-Kadi, Tim S Nawrot, Peter H Hoet, Benoit Nemery, 2007. Respiratory function and bronchial responsiveness among industrial workers exposed to different classes of occupational agents: a study from Algeria. Journal of Occupational Medicine and Toxicology 2, 1–8. https://doi.org/10.1186/1745-6673-2-11	Include	Include	09.03.2023
55	Rolf Alexandersson, Coran Hedenstierna, 1988. Respiratory Hazards Associated with Exposure to Formaldehyde and Solvents in Acid-Cu ri ng Paints. Archives of Environmental Health: An International Journal 43, 222–227. https://doi.org/10.1080/00039896.1988.9934937	Include	Include	16.03.2023
56	Hammond, S.K., Gold, E., Baker, R., Quinlan, P., Smith, W., Pandya, R., Balmes, J., 2005. Respiratory health effects related to occupational spray painting and welding. Journal of occupational and environmental medicine 47, 728–739.	Include	Include	30.03.2023
57	Schwartz, D.A., Baker, E.L., 1988. Respiratory illness in the construction industry. Airflow obstruction among painters. Chest 93, 134–137. https://doi.org/10.1378/chest.93.1.134	Include	Include	11.03.2023
58	Siddanagoudra SP, Kanyakumari DH, Nataraj SM, 2012. Respiratory morbidity in spray paint workers in an automobile sector. IJHAS 1, 268 to273.	Exclude	Exclude	16.03.2023	exposure,No comparison group
59	Liu, Y., Stowe, M.H., Bello, D., Woskie, S.R., Sparer, J., Gore, R., Youngs, F., Cullen, M.R., Redlich, C.A., 2006. Respiratory protection from isocyanate exposure in the autobody repair and refinishing industry. Journal of occupational and environmental hygiene 3, 234–249.	Exclude	Exclude	16.03.2023	exposure
60	Kaukiainen, A., Martikainen, R., Riala, R., Reijula, K., Tammilehto, L., 2008. Work tasks, chemical exposure and respiratory health in construction painting. American journal of industrial medicine 51, 1–8.	Include	Include	30.03.2023
61	Kaukiainen, A., Riala, R., Martikainen, R., Reijula, K., Riihimäki, H., Tammilehto, L., 2005. Respiratory symptoms and diseases among construction painters. International archives of occupational and environmental health 78, 452–458.	Include	Include	30.03.2023
62	Riala, R., Kalliokoski, P., Pyy, L., Wickström, G., 1984. Solvent exposure in construction and maintenance painting. Scandinavian journal of work, environment & health 263–266.	Exclude	Exclude	09.03.2023	Outcome
63	Al-Frookh, A.K., 2002. Solvent exposure, related work practice and self-reported health problems among car painters in workshops at Hebron City, Palestine: a study from Hebron City, Palestine (Master’s Thesis).	Exclude	Exclude	11.03.2023	exposure
64	Vitthal Khode, Komal R, 2017. Study of respiratory status in young male automobile painters: A cross sectional study. Journal of Dr. NTR University of Health Sciences. 6, 236–241. https://doi.org/10.4103/2277-8632.221530	Include	Include	09.03.2023
65	Husman, K., 1980. Symptoms of car painters with long-term exposure to a mixture of organic solvents. Scandinavian journal of work, environment & health 19–32.	Exclude	Exclude	30.03.2023	Outcome
66	Rahhal, B., Hamadallah, Y., Taqatqah, O., Shadeed, I.A., Hattab, S., 2017. The Impact of Automobile Painting Profession on Selected Respiratory Parameters: a Study from Palestine. Journal of materialsand Environmental Sciences 8, 2877–83.	Exclude	Include	09.03.2023	exposure
67	Metwally FM, Hafez SF, El Gawad NB, Saeed KM, 2012. Respiratory Manifestations in Workers Occupationally Exposed to Organic Solvents. J. Appl. Sci. Res 8, 5736–43.	Include	Include	16.03.2023
68	Pappas, G.P., Herbert, R.J., Henderson, W., Koenig, J., Stover, B., Barnhart, S., 2000. The Respiratory Effects of Volatile Organic Compounds. International Journal of Occupational and Environmental Health 6, 1–8. https://doi.org/10.1179/oeh.2000.6.1.1	Exclude	Exclude	11.03.2023	No comparison group
69	Pisaniello, D.L., Muriale, L., 1989. The use of isocyanate paints in auto refinishing—a survey of isocyanate exposures and related work practices in South Australia. The Annals of occupational hygiene 33, 563–572.	Exclude	Exclude	16.03.2023	exposure
70	Wieslander, Gunilla, Norbäck, D., Janson, C., Edling, C., 1997. Validation of a self-administered questionnaire on asthmatic symptoms and atopy in house painters. Journal of Occupational Health 39, 331–338.	Exclude	Include	30.03.2023	exposure,No comparison group
71	Mo, Z., Lu, S., Shao, M., 2021. Volatile organic compound (VOC) emissions and health risk assessment in paint and coatings industry in the Yangtze River Delta, China. Environmental Pollution 269, 115740.	Exclude	Exclude	09.03.2023	Outcome
72	Ratiu, I.A., Ligor, T., Bocos-Bintintan, V., Mayhew, C.A., Buszewski, B., 2020. Volatile Organic Compounds in Exhaled Breath as Fingerprints of Lung Cancer, Asthma and COPD. J Clin Med 10, 32. https://doi.org/10.3390/jcm10010032	Exclude	Exclude	11.03.2023	Outcome
73	Hsu, D.-J., Chung, S.-H., Dong, J.-F., Shih, H.-C., Chang, H.-B., Chien, Y.-C., 2018. Water-based automobile paints potentially reduce the exposure of refinish painters to toxic metals. International journal of environmental research and public health 15, 899.	Exclude	Exclude	11.03.2023	Outcome
74	Liao, G., 2015. Waterborne Paint Exposure in the Auto Body Collision Repair Industry (PhD Thesis)	Exclude	Exclude	30.03.2023	exposure
75	Yarroo, M. Y. K., & Rathebe, P. C. (2022). Assessment of the effects of solvents on lung function among paint industry workers in Mauritius. International Journal of Environmental Health Research, 34(1), 138–149. https://doi.org/10.1080/09603123.2022.2134558	Exclude	Include	30.03.2023	No comparable group
76	Hwang, S., Lee, K.J., Park, J.B., 2018. Pulmonary Function Impairment From Exposure to Mixed Organic Solvents in Male Shipyard Painters. J Occup Environ Med 60, 1057–1062. https://doi.org/10.1097/JOM.0000000000001429	Include	Include	30.03.2023
77	Gill, R., Osselton, M.D., Broad, J.E., Ramsey, J.D., 1991. White Spirit Exposure during Domestic Painting. Med. Sci. & L. 31, 214.	Exclude	Exclude	30.03.2023	exposure
78	Blomqvist, A., Düzakin-Nystedt, M., Ohlson, CG. et al. Airways symptoms, immunological response and exposure in powder painting. Int Arch Occup Environ Health 78, 123–131 (2005). https://doi.org/10.1007/s00420-004-0573-7	Exclude	Exclude	16.03.2023	exposure
79	Pandey, P., Kiran, U.V., 2023. Exposure to paints and respiratory health ailments among painting workers. Cogent Engineering 10, 2185936. https://doi.org/10.1080/23311916.2023.2185936	Exclude	Exclude	11.03.2023	No comparable group
80	Marek W, Potthast J, Marczynski B, Baur X. Toluylendiisocyanat-induzierte bronchiale Hyperreaktivität in einem Tiermodell für berufsbedingte Lungenerkrankungen [Toluene diisocyanate-induced bronchial hyperreactivity in an animal model of occupationally-induced lung diseases]. Pneumologie. 1993 Mar;47(3):215-22. German. PMID: 8387192.	Exclude	Exclude	09.03.2023	exposure
81	Ahmed A, El-Ebiary AA, El-Maddah EI. Pulmonary Toxicity Among Car Spray Painters. Mansoura J Forensic Med Clin Toxicol. 2010;18(1):51-64.	Exclude	Exclude	09.03.2023	exposure
82	Charretton, M., Vincent, R., 1997. Occupational exposure to organic solvents during paint stripping and painting, in: Advances in Environmental Control Technology: Health and Toxicology. Elsevier, pp. 251–305.	Exclude	Exclude	11.03.2023	Outcome
83	Poozesh, S., Akafuah, N., Saito, K., 2018. Effects of automotive paint spray technology on the paint transfer efficiency–a review. Proceedings of the Institution of Mechanical Engineers, Part D: Journal of Automobile Engineering 232, 282–301.	Exclude	Exclude	16.03.2023	Review
84	Hansen, L.F., Nielsen, G.D., Tøttrup, J., Abildgaard, A., Jensen, O.F.D., Hansen, M.K., Nielsen, O., 1991. Biological determination of emission of irritants from paint and lacquer. Indoor Air 1, 95–110.	Exclude	Exclude	16.03.2023	Model
85	Rossi, A., Ganassini, A., Tantucci, C., Grassi, V., 1996. Aging and the respiratory system. Aging Clin Exp Res 8, 143–161. https://doi.org/10.1007/BF03339671	Exclude	Exclude	16.03.2023	Outcome/Population
86	Da Silva, E., Vogel, U., Hougaard, K.S., Pérez-Gil, J., Zuo, Y.Y., Sørli, J.B., 2021. An adverse outcome pathway for lung surfactant function inhibition leading to decreased lung function. Curr Res Toxicol 2, 225–236. https://doi.org/10.1016/j.crtox.2021.05.005	Exclude	Exclude	11.03.2023	Population/exposure
87	Raúl Herzog, José Álvarez-Pasquin, Camino Díaz, José Luis Del Barrio, José Manuel Estrada, Ángel Gil, 2013. Are healthcare workers’ intentions to vaccinate related to their knowledge, beliefs and attitudes? a systematic review. BMC Public Health 13, 1–17. https://doi.org/10.1186/1471-2458-13-154	Exclude	Exclude	11.03.2023	Review
88	McKee, R.H., Tibaldi, R., Adenuga, M.D., Carrillo, J.-C., Margary, A., 2018. Assessment of the potential human health risks from exposure to complex substances in accordance with REACH requirements.“White spirit” as a case study. Regulatory Toxicology and Pharmacology 92, 439–457.	Exclude	Exclude	11.03.2023	Case study
89	Ekpenyong, C.E., 2019. Changes in Estimated Glomerular Filtration Rate, Biochemical and Hematological Profile of Workers in Spray Painting Industry: A Cross-Sectional Study.	Exclude	Exclude	11.03.2023	outcome
90	Wang, D., Yu, Han, Shao, X., Yu, Hongbing, Nie, L., 2018. Direct and potential risk assessment of exposure to volatile organic compounds for primary receptor associated with solvent consumption. Environmental Pollution 233, 501–509.	Exclude	Exclude	11.03.2023	exposure assessment
91	Brown, S.K., 2000. Emissions of Volatile Organic Pollutants from Building Materials: Impacts on Indoor Air Quality. Royal Melbourne Institute of Technology.	Exclude	Exclude	11.03.2023	Population
92	Brugge, D., Durant, J.L., Rioux, C., 2007. Near-highway pollutants in motor vehicle exhaust: a review of epidemiologic evidence of cardiac and pulmonary health risks. Environmental health 6, 1–12.	Exclude	Exclude	11.03.2023	Review
93	Costello, S., Brown, D.M., Noth, E.M., Cantley, L., Slade, M.D., Tessier-Sherman, B., Hammond, S.K., Eisen, E.A., Cullen, M.R., 2014. Incident ischemic heart disease and recent occupational exposure to particulate matter in an aluminum cohort. Journal of exposure science & environmental epidemiology 24, 82–88.	Exclude	Exclude	11.03.2023	Outcome
94	Ramanakumar, A.V., Parent, M.-É., Richardson, L., Siemiatycki, J., 2011. Exposures in painting-related occupations and risk of lung cancer among men: results from two case–control studies in Montreal. Occupational and environmental medicine 68, 44–51.	Exclude	Exclude	11.03.2023	Outcome
95	Kamal, A., Malik, R.N., 2012. Hematological evidence of occupational exposure to chemicals and other factors among auto-repair workers in Rawalpindi, Pakistan. Osong public health and research perspectives 3, 229–238.	Exclude	Exclude	11.03.2023	Outcome
96	Woodall, G.M., 2014. Graphical Depictions of Toxicological Data, in: Wexler, P. (Ed.), Encyclopedia of Toxicology (Third Edition). Academic Press, Oxford, pp. 786–795. https://doi.org/10.1016/B978-0-12-386454-3.01051-4	Exclude	Exclude	11.03.2023	Population/exposure/Outcome
97	Kamal, A., Malik, R.N., Fatima, N., Rashid, A., 2012. Chemical exposure in occupational settings and related health risks: a neglected area of research in Pakistan. Environmental toxicology and pharmacology 34, 46–58.	Exclude	Exclude	11.03.2023	Population/exposure/Outcome
98	Kamal, A., Rashid, A., 2014. Benzene exposure among auto-repair workers from workplace ambience: a pioneer study from Pakistan. Int J Occup Med Environ Health 27, 830–839. https://doi.org/10.2478/s13382-014-0295-3	Exclude	Exclude	11.03.2023	Outcome
99	Brook, R.D., Urch, B., Dvonch, J.T., Bard, R.L., Speck, M., Keeler, G., Morishita, M., Marsik, F.J., Kamal, A.S., Kaciroti, N., 2009. Insights into the mechanisms and mediators of the effects of air pollution exposure on blood pressure and vascular function in healthy humans. Hypertension 54, 659–667.	Exclude	Exclude	11.03.2023	Outcome
100	Derakhshan Jazari, M., Jahangiri, M., Khaleghi, H., Abbasi, N., Hassanipour, S., Shakerian, M., Kamalinia, M., 2018. Prevalence of self-reported work-related illness and injuries among building construction workers, Shiraz, Iran. EXCLI J 17, 724–733. https://doi.org/10.17179/excli2018-1459	Exclude	Exclude	11.03.2023	Outcome
101	Singh, A., Kesavachandran, C.N., Kamal, R., Bihari, V., Ansari, A., Azeez, P.A., Saxena, P.N., Ks, A.K., Khan, A.H., 2017. Indoor air pollution and its association with poor lung function, microalbuminuria and variations in blood pressure among kitchen workers in India: a cross-sectional study. Environmental Health 16, 1–13.	Exclude	Exclude	11.03.2023	Population/exposure
102	Fahy John V., Dickey Burton F., 2010. Airway Mucus Function and Dysfunction. New England Journal of Medicine 363, 2233–2247. https://doi.org/10.1056/NEJMra0910061	Exclude	Exclude	11.03.2023	Population/exposure
103	Johnson, O., Motilewa, O., 2016. Knowledge and Use of Personal Protective Equipment among Auto Technicians in Uyo, Nigeria. British Journal of Education, Society & Behavioural Science 15, 1–8. https://doi.org/10.9734/BJESBS/2016/24546	Exclude	Exclude	11.03.2023	Outcome
104	Luderer, U., Lim, J., Ortiz, L., Nguyen, J.D., Shin, J.H., Allen, B.D., Liao, L.S., Malott, K., Perraud, V., Wingen, L.M., 2022. Exposure to environmentally relevant concentrations of ambient fine particulate matter (PM2. 5) depletes the ovarian follicle reserve and causes sex-dependent cardiovascular changes in apolipoprotein E null mice. Particle and fibre toxicology 19, 1–21.	Exclude	Exclude	09.03.2023	Exposure/Outcome
105	Singh, A., Kesavachandran, C.N., Kamal, R., Bihari, V., Ansari, A., Azeez, P.A., Saxena, P.N., Ks, A.K., Khan, A.H., 2017. Indoor air pollution and its association with poor lung function, microalbuminuria and variations in blood pressure among kitchen workers in India: a cross-sectional study. Environmental Health 16, 1–13.	Exclude	Exclude	09.03.2023	Population/exposure
106	Guth, K., Bourgeois, M., Johnson, G., Harbison, R., 2020. Assessment of lead exposure controls on bridge painting projects using worker blood lead levels. Regul Toxicol Pharmacol 115, 104698. https://doi.org/10.1016/j.yrtph.2020.104698	Exclude	Exclude	09.03.2023	Exposure
107	Raven, J., Ingram, C., Bailey, M., Johns, D., Walters, E.H., Abramson, M., 1997. The effects on asthmatics of exposure to a conventional water-based and a volatile organic compound-free paint. European Respiratory Journal 10, 563–566.	Exclude	Exclude	09.03.2023	Population
108	Elofsson, S.-A., Gamberale, F., Hindmarsh, T., Iregren, A., Isaksson, A., Johnsson, I., Knave, B., Lydahl, E., Mindus, P., Persson, H.E., Philipson, B., Steby, M., Struwe, G., Soderman, E., Wennberg, A., Widén, L., 1980. Exposure to organic solvents. A cross-sectional epidemiologic investigation on occupationally exposed care and industrial spray painters with special reference to the nervous sys…	Exclude	Exclude	09.03.2023	Outcome
109	Sabty-Daily, R.A., Hinds, W.C., Froines, J.R., 2005. Size distribution of chromate paint aerosol generated in a bench-scale spray booth. Annals of occupational hygiene 49, 33–45.	Exclude	Exclude	09.03.2023	Model
110	J. John Brezinski, Ronald K. Litton, 2012. Regulation of Volatile Organic Compound Emissions from Paints and Coatings [WWW Document]. ASME. URL https://www.astm.org/mnl12181m.	Exclude	Exclude	09.03.2023	Population/Outcome
111	Koleske, J.V., Brezinski, J.J., Litton, R.K., 2012. Regulation of Volatile Organic Compound Emissions from Paints and Coatings, in: Koleske, J.V. (Ed.), Paint and Coating Testing Manual: 15th. Edition of the Gardner-Sward Handbook. ASTM International, 100 Barr Harbor Drive, PO Box C700, West Conshohocken, PA 19428-2959, pp. 3-3–13. https://doi.org/10.1520/MNL12181M	Exclude	Exclude	09.03.2023	Population/Outcome
112	Jayasinghe, C., Perera, S.A.S., Rajapaksa, S.W., Perera, T.M., 2012. Measurement and analysis of concentrations of volatile organic compounds in a newly painted room.	Exclude	Exclude	09.03.2023	Model
113	Muthaiah, V.P.K., Nathan, A.A., Balakrishnan, A., Rose, R., Gopalsamy, J., 2012. Impact of occupational health hazards on serum markers of bone formation in spray painters of Chennai region in Tamil Nadu. Indian J Occup Environ Med 16, 84–87. https://doi.org/10.4103/0019-5278.107084	Exclude	Exclude	09.03.2023	Outcome
114	Tang, C.-S., Wu, T.-Y., Chuang, K.-J., Chang, T.-Y., Chuang, H.-C., Lung, S.-C.C., Chang, L.-T., 2019. Impacts of in-cabin exposure to size-fractionated particulate matters and carbon monoxide on changes in heart rate variability for healthy public transit commuters. Atmosphere 10, 409.	Exclude	Exclude	09.03.2023	Exposure
115	Chuang, K.-J., Chan, C.-C., Su, T.-C., Lee, C.-T., Tang, C.-S., 2007. The effect of urban air pollution on inflammation, oxidative stress, coagulation, and autonomic dysfunction in young adults. American journal of respiratory and critical care medicine 176, 370–376.	Exclude	Exclude	09.03.2023	Population/exposure
116	Chang, Y.-M., Hu, W.-H., Fang, W.-B., Chen, S.-S., Chang, C.-T., Ching, H.-W., 2011. A Study on Dynamic Volatile Organic Compound Emission Characterization of Water-Based Paints. Journal of the Air & Waste Management Association 61, 35–45. https://doi.org/10.3155/1047-3289.61.1.35	Exclude	Exclude	09.03.2023	Population
117	Farraj, A.K., Walsh, L., Haykal-Coates, N., Malik, F., McGee, J., Winsett, D., Duvall, R., Kovalcik, K., Cascio, W.E., Higuchi, M., 2015. Cardiac effects of seasonal ambient particulate matter and ozone co-exposure in rats. Particle and fibre toxicology 12, 1–20.	Exclude	Exclude	09.03.2023	Exposure
118	Ruijten, M.W., Hooisma, J., Brons, J.T., Habets, C.E., Emmen, H.H., Muijser, H., 1994. Neurobehavioral effects of long-term exposure to xylene and mixed organic solvents in shipyard spray painters. Neurotoxicology 15, 613–620.	Exclude	Exclude	09.03.2023	Outcome
119	Dickey, J.H., 2000. Selected topics related to occupational exposures Part VII. Air pollution: Overview of sources and health effects. Disease-a-month 46, 566–589.	Exclude	Exclude	09.03.2023	Review
120	Rosenberg, N.L., 1995. Neurotoxicity of organic solvents, in: Occupational and Environmental Neurology. Butterworth-Heinemann, pp. 71–113.	Exclude	Exclude	09.03.2023	Outcome
121	Amoatey, P., Omidvarborna, H., Baawain, M.S., Al-Mamun, A., 2018. Indoor air pollution and exposure assessment of the gulf cooperation council countries: A critical review. Environ Int 121, 491–506. https://doi.org/10.1016/j.envint.2018.09.043	Exclude	Exclude	09.03.2023	exposure assessment
122	Triebig, G., Schaller, K.H., Weltle, D., 1992. Neurotoxicity of solvent mixtures in spray painters. I. Study design, workplace exposure, and questionnaire. Int Arch Occup Environ Health 64, 353–359. https://doi.org/10.1007/BF0037954	Exclude	Exclude	09.03.2023	Outcome
123	NEERAJ M, SK R, AK S. Occupational Epidemiological Studies of Respiratory Disorders Due To Exposure To Organic Solvents.	Exclude	Exclude	09.03.2023	Review
124	Humans, I.W.G. on the E. of C.R. to, 1989. Occupational exposures in paint manufacture and painting, in: Some Organic Solvents, Resin Monomers and Related Compounds, Pigments and Occupational Exposures in Paint Manufacture and Painting. International Agency for Research on Cancer.	Exclude	Exclude	09.03.2023	Review
125	Irga, Peter.J., Mullen, G., Fleck, R., Matheson, S., Wilkinson, Sara.J., Torpy, Fraser.R., 2024. Volatile organic compounds emitted by humans indoors– A review on the measurement, test conditions, and analysis techniques. Building and Environment 255, 111442. https://doi.org/10.1016/j.buildenv.2024.111442	Exclude	Exclude	09.03.2023	Review
126	Dharmarajan, V., Lingg, R.D., Myer, H.E., 2001. Evaluation of organic-vapor respirator cartridge efficiency for hexamethylene diisocyanate vapor in the presence of organic solvents. Appl Occup Environ Hyg 16, 397–404. https://doi.org/10.1080/10473220117074	Exclude	Exclude	09.03.2023	Exposure/Expremental model
127	Ridgway, P., Nixon, T.E., Leach, J.-P., 2003. Occupational exposure to organic solvents and long-term nervous system damage detectable by brain imaging, neurophysiology or histopathology. Food and chemical toxicology 41, 153–187.	Exclude	Exclude	09.03.2023	Outcome
128	Wahlang, B., Gao, H., Rai, S.N., Keith, R.J., McClain, C.J., Srivastava, S., Cave, M.C., Bhatnagar, A., 2023. Associations between residential volatile organic compound exposures and liver injury markers: The role of biological sex and race. Environmental Research 221, 115228.	Exclude	Exclude	11.03.2023	Outcome
129	Estlander, T., Kanerva, L., 2006. Painters, Lacquerers, and Varnishers, in: Irritant Dermatitis. Springer, pp. 153–161.	Exclude	Exclude	11.03.2023	Outcome
130	Law, R.M., Maibach, H.I., 2020. Painters, Lacquerers, and Varnishers in Occupational Dermatology. Kanerva’s Occupational Dermatology 2173–2181.	Exclude	Exclude	11.03.2023	Outcome
131	Armstrong, H.E., Klein, C.A., 1921. Paints, Painting and Painters, with reference to Technical Problems, Public Interests and Health. Journal of the Royal Society of Arts 69, 655–685.	Exclude	Exclude	11.03.2023	Outcome
132	Kibby, J., DeNola, G., Hanhela, P.J., Mazurek, W., 2008. Personnel Exposure to Airborne Isocyanates and Solvents During Shipboard Painting with 2-Pack Polyurethane Paints. DEFENSE SCIENCE AND TECHNOLOGY ORGANIZATION VICTORIA (AUSTRALIA) MARITIME	Exclude	Exclude	09.03.2023	Exposure
133	Jalil Al-Bayati, A., Rener, A.T., Listello, M.P., Mohamed, M., 2023. PPE non-compliance among construction workers: An assessment of contributing factors utilizing fuzzy theory. Journal of Safety Research 85, 242–253. https://doi.org/10.1016/j.jsr.2023.02.008	Exclude	Exclude	09.03.2023	Model
134	Kyle L.Alford, Naresh Kumar, 2021. Pulmonary Health Effects of Indoor Volatile Organic Compounds—A Meta-Analysis. Int. J. Environ. Res. Public Health 18, 1578. https://doi.org/10.3390/ijerph18041578	Exclude	Exclude	09.03.2023	Review
135	Guha, N., Merletti, F., Steenland, N.K., Altieri, A., Cogliano, V., Straif, K., 2010. Lung cancer risk in painters: a meta-analysis. Environ Health Perspect 118, 303–312. https://doi.org/10.1289/ehp.0901402	Exclude	Exclude	09.03.2023	Review
136	Xu, X., Freeman, N.C., Dailey, A.B., Ilacqua, V.A., Kearney, G.D., Talbott, E.O., 2009. Association between exposure to alkylbenzenes and cardiovascular disease among National Health and Nutrition Examination Survey (NHANES) participants. International journal of occupational and environmental health 15, 385–391.	Exclude	Exclude	09.03.2023	Exposure/Outcome
137	Ikegami, M., Weaver, T.E., Grant, S.N., Whitsett, J.A., 2009. Pulmonary Surfactant Surface Tension Influences Alveolar Capillary Shape and Oxygenation. Am J Respir Cell Mol Biol 41, 433–439. https://doi.org/10.1165/rcmb.2008-0359OC	Exclude	Exclude	09.03.2023	Exposure/Population
138	Stute, N.L., Stickford, J.L., Augenreich, M.A., Kimball, K.C., Cope, J.M., Bennett, C., Grosicki, G.J., Ratchford, S.M., 2021. Arterial stiffness and carotid distensibility following acute formaldehyde exposure in female adults. Toxicology and Industrial Health 37, 535–546.	Exclude	Exclude	09.03.2023	Outcome/Population
139	Tougaard, N.H., Bonde, J.P., Hougaard, K.S., Jørgensen, K.T., 2015. Risk of congenital malformations among children of construction painters in Denmark: a nationwide cohort study. Scand J Work Environ Health 41, 175–183. https://doi.org/10.5271/sjweh.3472	Exclude	Exclude	09.03.2023	Outcome/Population
140	Ibrahim, S.M.A., Abusalih, H.H., Abdalla, S.M., Mohamed, E.Y., n.d. IDENTIFICATION OF THE EFFECTS OF LONG TERM SPRAY PAINT EXPOSURE ON THE PERIPHERAL NERVOUS SYSTEM AMONG SPRAY PAINTERS & APPRENTICES IN THE KHARTOUM LOCALITY, NORTH SUDAN. World Journal of Pharmacy and Pharmaceutical Sciences 5, 12.	Exclude	Exclude	09.03.2023	Outcome
141	Brackbill, R.M., Maizlish, N., Fischbach, T., 1990. Risk of neuropsychiatric disability among painters in the United States. Scandinavian Journal of Work, Environment & Health 16, 182–188.	Exclude	Exclude	09.03.2023	Outcome
142	ARORA, V., 2018. SCOPE AND BUSINESS OPPURTUNITIES IN PAINT INDUSTRY WITH SPECIAL REFERENCE TO SAURASHTRA REGION IN GUJARAT.	Exclude	Exclude	09.03.2023	Outcome/Exposure
143	Hady, H.M.E., Metwally, F., Gendy, M.F.E., Elserougy, S., Helmy, M.A., 2014. Serum bile acid as a screening tool in workers occupationally exposed to mixtures of organic solvents. Toxicology and industrial health 30, 645–652.	Exclude	Exclude	09.03.2023	Outcome
144	Darda’u Rafindadi, A., Napiah, M., Othman, I., Alarifi, H., Musa, U., Muhammad, M., 2022. Significant factors that influence the use and non-use of personal protective equipment (PPE) on construction sites—Supervisors’ perspective. Ain Shams Engineering Journal 13, 101619. https://doi.org/10.1016/j.asej.2021.10.014	Exclude	Exclude	09.03.2023	Review
145	Fischer, T., Bohlin, S., Edling, C., Rystedt, I., Wieslander, G., 1995. Skin disease and contact sensitivity in house painters using water-based paints, glues and putties. Contact Dermatitis 32, 39–45.	Exclude	Exclude	09.03.2023	Outcome
146	Keer, S., Glass, B., Prezant, B., McLean, D., Pearce, N., Harding, E., Echeverria, D., McGlothlin, J., Babbage, D.R., Douwes, J., 2016. Solvent neurotoxicity in vehicle collision repair workers in New Zealand. Neurotoxicology 57, 223–229. https://doi.org/10.1016/j.neuro.2016.10.005	Exclude	Exclude	09.03.2023	Outcome
147	Keer, S., Taptiklis, P., Glass, B., McLean, D., McGlothlin, J.D., Douwes, J., 2018. Determinants of Airborne Solvent Exposure in the Collision Repair Industry. Annals of work exposures and health 62, 871–883.	Exclude	Exclude	09.03.2023	Outcome
148	Fund ED. SOURCE REDUCTION AND RECYCLING OF HALOGENATED SOLVENTS IN PAINT STRIPPING.	Exclude	Exclude	09.03.2023	Outcome
149	Schwensen, J.F., Menné, T., Veien, N.K., Funding, A.T., Avnstorp, C., Østerballe, M., Andersen, K.E., Paulsen, E., Mørtz, C.G., Sommerlund, M., Danielsen, A., Andersen, B.L., Thormann, J., Kristensen, O., Kristensen, B., Vissing, S., Nielsen, N.H., Thyssen, J.P., Johansen, J.D., 2014. Occupational contact dermatitis in blue-collar workers: results from a multicentre study from the Danish Contact …	Exclude	Exclude	09.03.2023	Outcome
150	Mersal, F.A., Esmat, O.M., 2018. Structured teaching program on occupational health hazards among painting workers at elherafeyien city in Cairo. Biomedicine and Nursing 4, 1–11.	Exclude	Exclude	09.03.2023	Outcome
151	Ahmad Nazri, A., 2015. Study on occupational safety & health associated spray painting activities at furniture industry (PhD Thesis). Universiti Tun Hussein Onn Malaysia.	Exclude	Exclude	09.03.2023	Model
152	Barlet, G., 2013. The Negative Health Effects and Recommendations for the Reduction of Exposure to Toxic Substances in the Auto Body and Auto Repair Industry.	Exclude	Exclude	09.03.2023	Review
153	Nurmatov, U.B., Tagieva, N., Semple, S., Devereux, G., Sheikh, A., 2013. Volatile organic compounds and risk of asthma and allergy: a systematic review and meta-analysis of observational and interventional studies. Primary Care Respiratory Journal 22, S9–S15.	Exclude	Exclude	09.03.2023	Review
154	Maxim LD, McConnell EE. A review of the toxicology and epidemiology of wollastonite. Inhal Toxicol. 2005 Aug;17(9):451-66. doi: 10.1080/08958370591002030. PMID: 16020040.	Exclude	Exclude	09.03.2023	Review
155	Guha N, Bouaoun L, Kromhout H, Vermeulen R, Brüning T, Behrens T, Peters S, Luzon V, Siemiatycki J, Xu M, Kendzia B, Guenel P, Luce D, Karrasch S, Wichmann HE, Consonni D, Landi MT, Caporaso NE, Gustavsson P, Plato N, Merletti F, Mirabelli D, Richiardi L, Jöckel KH, Ahrens W, Pohlabeln H, Tse LA, Yu IT, Tardón A, Boffetta P, Zaridze D, 't Mannetje A, Pearce N, Davies MPA, Lissowska J, Świątkowska…	Exclude	Exclude	09.03.2023	Outcome
156	Canova C, Jarvis D, Walker S, Cullinan P. Systematic review of the effects of domestic paints on asthma related symptoms in people with or without asthma. J Asthma. 2013 Dec;50(10):1020-30. doi: 10.3109/02770903.2013.834931. Epub 2013 Sep 18. PMID: 23991710.	Exclude	Exclude	09.03.2023	Review
157	Morgan RW, Claxton KW, Kaplan SD, Parsons JM, Wong O. Mortality of paint and coatings industry workers. A follow-up study. J Occup Med. 1985 May;27(5):377-8. doi: 10.1097/00043764-198505000-00019. PMID: 4009308.	Exclude	Exclude	09.03.2023	Outcome
158	Pronk A, Preller L, Raulf-Heimsoth M, Jonkers IC, Lammers JW, Wouters IM, Doekes G, Wisnewski AV, Heederik D. Respiratory symptoms, sensitization, and exposure response relationships in spray painters exposed to isocyanates. Am J Respir Crit Care Med. 2007 Dec 1;176(11):1090-7. doi: 10.1164/rccm.200702-215OC. Epub 2007 Jul 26. PMID: 17656675; PMCID: PMC2176099.	Exclude	Exclude	09.03.2023	Exposure
159	Chiazze L Jr, Ference LD, Wolf PH. Mortality among automobile assembly workers. I. Spray painters. J Occup Med. 1980 Aug;22(8):520-6. doi: 10.1097/00043764-198008000-00007. PMID: 7400865.	Exclude	Exclude	09.03.2023	Outcome
160	Xue Y, Bello A, Bello D. Characterization and Quantitation of Personal Exposures to Epoxy Paints in Construction Using a Combination of Novel Personal Samplers and Analytical Techniques: CIP-10MI, Liquid Chromatography-Tandem Mass Spectrometry and Ion Chromatography. Ann Work Expo Health. 2021 Jun 12;65(5):539-553. doi: 10.1093/annweh/wxaa138. PMID: 33734284.	Exclude	Exclude	11.03.2023	Exposure/Review
161	Stocks SJ, Jones K, Piney M, Agius RM. Isocyanate exposure and asthma in the UK vehicle repair industry. Occup Med (Lond). 2015 Dec;65(9):713-8. doi: 10.1093/occmed/kqv108. Epub 2015 Jul 25. PMID: 26209793; PMCID: PMC4670911.	Exclude	Exclude	11.03.2023	Exposure
162	Neghab M, Soltanzadeh A, Choobineh A. Respiratory morbidity induced by occupational inhalation exposure to formaldehyde. Ind Health. 2011;49(1):89-94. doi: 10.2486/indhealth.ms1197. Epub 2010 Sep 1. PMID: 20823630.	Exclude	Exclude	11.03.2023	Population
163	Jonaid BS, Pronk A, Doekes G, Heederik D. Exhaled nitric oxide in spray painters exposed to isocyanates: effect modification by atopy and smoking. Occup Environ Med. 2014 Jun;71(6):415-22. doi: 10.1136/oemed-2013-101672. Epub 2014 Mar 28. PMID: 24683011.	Exclude	Exclude	11.03.2023	Exposure
164	Bello A, Xue Y, Gore R, Woskie S, Bello D. Exposures and urinary biomonitoring of aliphatic isocyanates in construction metal structure coating. Int J Hyg Environ Health. 2020 May;226:113495. doi: 10.1016/j.ijheh.2020.113495. Epub 2020 Feb 28. PMID: 32120250.	Exclude	Exclude	11.03.2023	Exposure
165	Parker DL, Waller K, Himrich B, Martinez A, Martin F. A cross-sectional study of pulmonary function in autobody repair workers. Am J Public Health. 1991 Jun;81(6):768-71. doi: 10.2105/ajph.81.6.768. PMID: 2029053; PMCID: PMC1405165.	Exclude	Exclude	11.03.2023	Exposure
166	Cavallo D, Fresegna AM, Ciervo A, Ursini CL, Maiello R, Del Frate V, Ferrante R, Mabilia R, Pizzo B, Grossi B, Ciccioli P, Ciccioli P, Iavicoli S. New formaldehyde-free adhesives for wood manufacturing: In vitro evaluation of potential toxicity of fine dust collected during wood sawing using a new experimental model to simulate occupational inhalation exposure. Toxicology. 2022 Jan 30;466:153085.…	Exclude	Exclude	11.03.2023	Model
167	Alexander BH, Checkoway H, Wechsler L, Heyer NJ, Muhm JM, O'Keeffe TP. Lung cancer in chromate-exposed aerospace workers. J Occup Environ Med. 1996 Dec;38(12):1253-8. doi: 10.1097/00043764-199612000-00011. PMID: 8978517.	Exclude	Exclude	11.03.2023	Outcome/Exposure/Population
168	Zhang X, Zong C, Zhang L, Garner E, Sugie S, Huang C, Wu W, Chang J, Sakurai T, Kato M, Ichihara S, Kumagai S, Ichihara G. Exposure of Mice to 1,2-Dichloropropane Induces CYP450-Dependent Proliferation and Apoptosis of Cholangiocytes. Toxicol Sci. 2018 Apr 1;162(2):559-569. doi: 10.1093/toxsci/kfx272. PMID: 29228347.	Exclude	Exclude	11.03.2023	Animal model
169	Dragos M, Jones M, Malo JL, Ghezzo H, Gautrin D. Specific antibodies to diisocyanate and work-related respiratory symptoms in apprentice car-painters. Occup Environ Med. 2009 Apr;66(4):227-34. doi: 10.1136/oem.2007.038125. Epub 2008 Nov 18. PMID: 19017707.	Exclude	Exclude	11.03.2023	Exposure
170	Lillienberg L, Zock JP, Kromhout H, Plana E, Jarvis D, Torén K, Kogevinas M. A population-based study on welding exposures at work and respiratory symptoms. Ann Occup Hyg. 2008 Mar;52(2):107-15. doi: 10.1093/annhyg/mem063. Epub 2008 Jan 23. PMID: 18216372.	Exclude	Exclude	11.03.2023	Exposure/Population
171	Pronk A, Preller L, Doekes G, Wouters IM, Rooijackers J, Lammers JW, Heederik D. Different respiratory phenotypes are associated with isocyanate exposure in spray painters. Eur Respir J. 2009 Mar;33(3):494-501. doi: 10.1183/09031936.00091408. Epub 2009 Jan 7. PMID: 19129283.	Exclude	Exclude	11.03.2023	Exposure
172	Jung JKH, Feinstein SG, Palma Lazgare L, Macleod JS, Arrandale VH, McLeod CB, Peter A, Demers PA. Examining lung cancer risks across different industries and occupations in Ontario, Canada: the establishment of the Occupational Disease Surveillance System. Occup Environ Med. 2018 Aug;75(8):545-552. doi: 10.1136/oemed-2017-104926. Epub 2018 May 7. PMID: 29735749.	Exclude	Exclude	11.03.2023	Outcome/survival analysis
173	Reeb-Whitaker C, Anderson NJ, Bonauto DK. Prevention guidance for isocyanate-induced asthma using occupational surveillance data. J Occup Environ Hyg. 2013;10(11):597-608. doi: 10.1080/15459624.2013.818236. PMID: 24116665; PMCID: PMC3805421.	Exclude	Exclude	11.03.2023	Exposure
174	Redlich CA, Stowe MH, Coren BA, Wisnewski AV, Holm CT, Cullen MR. Diisocyanate-exposed auto body shop workers: a one-year follow-up. Am J Ind Med. 2002 Dec;42(6):511-8. doi: 10.1002/ajim.10143. PMID: 12439874.	Exclude	Exclude	11.03.2023	Exposure
175	Vitayavirasuk B, Junhom S, Tantisaeranee P. Exposure to lead, cadmium and chromium among spray painters in automobile body repair shops. J Occup Health. 2005 Nov;47(6):518-22. doi: 10.1539/joh.47.518. PMID: 16369115.	Exclude	Exclude	11.03.2023	Exposure
176	Bethwaite PB, Pearce N, Fraser J. Cancer risks in painters: study based on the New Zealand Cancer Registry. Br J Ind Med. 1990 Nov;47(11):742-6. doi: 10.1136/oem.47.11.742. PMID: 2245185; PMCID: PMC1035264.	Exclude	Exclude	11.03.2023	Outcome
177	Wieslander G, Norbäck D. Ocular symptoms, tear film stability, nasal patency, and biomarkers in nasal lavage in indoor painters in relation to emissions from water-based paint. Int Arch Occup Environ Health. 2010 Oct;83(7):733-41. doi: 10.1007/s00420-010-0552-0. Epub 2010 Jun 15. PMID: 20549228.	Exclude	Exclude	11.03.2023	Outcome
178	Wisnewski AV, Stowe MH, Nerlinger A, Opare-Addo P, Decamp D, Kleinsmith CR, Redlich CA. Biomonitoring Hexamethylene diisocyanate (HDI) exposure based on serum levels of HDI-specific IgG. Ann Occup Hyg. 2012 Oct;56(8):901-10. doi: 10.1093/annhyg/mes024. Epub 2012 Mar 26. PMID: 22449630; PMCID: PMC3471419.	Exclude	Exclude	11.03.2023	Exposure
179	Redlich CA, Stowe MH, Wisnewski AV, Eisen EA, Karol MH, Lemus R, Holm CT, Chung JS, Sparer J, Liu Y, Woskie SR, Appiah-Pippim J, Gore R, Cullen MR. Subclinical immunologic and physiologic responses in hexamethylene diisocyanate-exposed auto body shop workers. Am J Ind Med. 2001 Jun;39(6):587-97. doi: 10.1002/ajim.1058. PMID: 11385643.	Exclude	Exclude	11.03.2023	Exposure
180	Liss GM, Buyantseva L, Luce CE, Ribeiro M, Manno M, Tarlo SM. Work-related asthma in health care in Ontario. Am J Ind Med. 2011 Apr;54(4):278-84. doi: 10.1002/ajim.20935. Epub 2011 Feb 15. PMID: 21328417.	Exclude	Exclude	11.03.2023	Exposure/Population
181	Mao IF, Chang FK, Chen ML. Delayed and competitively inhibited excretion of urinary hippuric acid in field workers coexposed to toluene, ethyl benzene, and xylene. Arch Environ Contam Toxicol. 2007 Nov;53(4):678-83. doi: 10.1007/s00244-006-0084-5. Epub 2007 Jun 14. PMID: 17571200.	Exclude	Exclude	11.03.2023	Outcome/Population
182	Shearer C. On Corporate Accountability: Lead, Asbestos, and Fossil Fuel Lawsuits. New Solut. 2015 Aug;25(2):172-88. doi: 10.1177/1048291115583306. Epub 2015 Apr 24. PMID: 25910492.	Exclude	Exclude	11.03.2023	Exposure/Population
183	De Vries TT, Bello D, Stowe MH, Harari H, Slade MD, Redlich CA. Transferability of aliphatic isocyanates from recently applied paints to the skin of auto body shop workers. J Occup Environ Hyg. 2012;9(12):699-711. doi: 10.1080/15459624.2012.728893. PMID: 23067057.	Exclude	Exclude	11.03.2023	Exposure
184	Virji MA, Woskie SR, Pepper LD. Skin and surface lead contamination, hygiene programs, and work practices of bridge surface preparation and painting contractors. J Occup Environ Hyg. 2009 Feb;6(2):131-42. doi: 10.1080/15459620802656636. PMID: 19107672.	Exclude	Exclude	11.03.2023	Exposure
185	Montoro A, Sebastià N, Hervás D, Esteban V, Bonafont J, Barquinero JF, Almonacid M, Cervera J, Such E, Verdú G, Soriano JM, Villaescusa JI. Analysis of the Possible Persistent Genotoxic Damage in Workers Linked to the Ardystil Syndrome. Genet Test Mol Biomarkers. 2016 Feb;20(2):94-7. doi: 10.1089/gtmb.2015.0177. Epub 2015 Dec 30. PMID: 26716824.	Exclude	Exclude	11.03.2023	Exposure/Outcome
186	Kaya M, Salan A, Tabakoğlu E, Aydoğdu N, Berkarda S. The bronchoalveolar epithelial permeability in house painters as determined by Tc-99m DTPA aerosol scintigraphy. Ann Nucl Med. 2003 Jun;17(4):305-8. doi: 10.1007/BF02988526. PMID: 12932114.	Exclude	Exclude	11.03.2023	Outcome
187	Lee KH, Ichiba M, Zhang J, Tomokuni K, Hong YC, Ha M, Kwon HJ, Koh SB, Choi HR, Lee KH, Park CG, Cho SH, Hirvonen A, Strickland PT, Vermeulen R, Hayes RB, Kang D. Multiple biomarkers study in painters in a shipyard in Korea. Mutat Res. 2003 Sep 9;540(1):89-98. doi: 10.1016/s1383-5718(03)00173-6. PMID: 12972061.	Exclude	Exclude	11.03.2023	Outcome
188	Patterson R, Nugent KM, Harris KE, Eberle ME. Immunologic hemorrhagic pneumonia caused by isocyanates. Am Rev Respir Dis. 1990 Jan;141(1):226-30. doi: 10.1164/ajrccm/141.1.226. PMID: 2153356.	Exclude	Exclude	11.03.2023	Exposure
189	Tornling G, Alexandersson R, Hedenstierna G, Plato N. Decreased lung function and exposure to diisocyanates (HDI and HDI-BT) in car repair painters: observations on re-examination 6 years after initial study. Am J Ind Med. 1990;17(3):299-310. doi: 10.1002/ajim.4700170302. PMID: 2305810.	Exclude	Exclude	11.03.2023	Exposure
190	Nielsen J, Sangö C, Winroth G, Hallberg T, Skerfving S. Systemic reactions associated with polyisocyanate exposure. Scand J Work Environ Health. 1985 Feb;11(1):51-4. doi: 10.5271/sjweh.2253. PMID: 3992222.	Exclude	Exclude	11.03.2023	Exposure
191	Nathell L, Malmberg P, Lundbäck B, Nygren A. Impact of occupation on respiratory disease. Scand J Work Environ Health. 2000 Oct;26(5):382-9. doi: 10.5271/sjweh.558. PMID: 11103836.	Exclude	Exclude	11.03.2023	Outcome/Exposure
192	Nomiyama K, Nomiyama H. [Health effects of trichloroethylene in human subjects (author's transl)]. Sangyo Igaku. 1979 Jul;21(4):311-34. Japanese. doi: 10.1539/joh1959.21.311. PMID: 161333.	Exclude	Exclude	11.03.2023	Exposure/Population
193	Hansell A, Ghosh RE, Poole S, Zock JP, Weatherall M, Vermeulen R, Kromhout H, Travers J, Beasley R. Occupational risk factors for chronic respiratory disease in a New Zealand population using lifetime occupational history. J Occup Environ Med. 2014 Mar;56(3):270-80. doi: 10.1097/01.jom.0000438382.33221.dc. PMID: 24327054.	Exclude	Exclude	11.03.2023	Population
194	Sorahan T, Hamilton L, van Tongeren M, Gardiner K, Harrington JM. A cohort mortality study of U.K. carbon black workers, 1951-1996. Am J Ind Med. 2001 Feb;39(2):158-70. doi: 10.1002/1097-0274(200102)39:2<158::aid-ajim1003>3.0.co;2-l. PMID: 11170158.	Exclude	Exclude	11.03.2023	Exposure/population
195	Morgan RW, Kaplan SD, Gaffey WR. A general mortality study of production workers in the paint and coatings manufacturing industry. A preliminary report. J Occup Med. 1981 Jan;23(1):13-21. doi: 10.1097/00043764-198101000-00012. PMID: 7205412.	Exclude	Exclude	11.03.2023	Exposure/population
196	Kaukiainen A, Riala R, Martikainen R, Akila R, Reijula K, Sainio M. Solvent-related health effects among construction painters with decreasing exposure. Am J Ind Med. 2004 Dec;46(6):627-36. doi: 10.1002/ajim.20107. PMID: 15551367.	Exclude	Exclude	11.03.2023	Outcome
197	Liu Y, Sparer J, Woskie SR, Cullen MR, Chung JS, Holm CT, Redlich CA. Qualitative assessment of isocyanate skin exposure in auto body shops: a pilot study. Am J Ind Med. 2000 Mar;37(3):265-74. doi: 10.1002/(sici)1097-0274(200003)37:3<265::aid-ajim4>3.0.co;2-o. PMID: 10642416.	Exclude	Exclude	11.03.2023	Exposure
198	Creely KS, Hughson GW, Cocker J, Jones K. Assessing isocyanate exposures in polyurethane industry sectors using biological and air monitoring methods. Ann Occup Hyg. 2006 Aug;50(6):609-21. doi: 10.1093/annhyg/mel024. Epub 2006 May 26. PMID: 16731584.	Exclude	Exclude	11.03.2023	Exposure
199	Stocks SJ, McNamee R, Turner S, Carder M, Agius RM. Assessing the impact of national level interventions on workplace respiratory disease in the UK: part 2--regulatory activity by the Health and Safety Executive. Occup Environ Med. 2013 Jul;70(7):483-90. doi: 10.1136/oemed-2012-101124. Epub 2013 Apr 20. PMID: 23606324.	Exclude	Exclude	11.03.2023	Exposure/Population
200	Deschamps F, Sow ML, Prevost A, Henry L, Lavaud F, Bernard J, Kochman S. Prevalence of respiratory symptoms and increased specific IgE levels in West-African workers exposed to isocyanates. J Toxicol Environ Health A. 1998 Jul 10;54(5):335-42. doi: 10.1080/009841098158782. PMID: 9650570.	Exclude	Exclude	11.03.2023	Exposure
201	Ferguson JS, Schaper M, Alarie Y. Pulmonary effects of a polyisocyanate aerosol: hexamethylene diisocyanate trimer (HDIt) or Desmodur-N (DES-N). Toxicol Appl Pharmacol. 1987 Jul;89(3):332-46. doi: 10.1016/0041-008x(87)90153-0. PMID: 3603565.	Exclude	Exclude	11.03.2023	Exposure
202	Gaines LG, Fent KW, Flack SL, Thomasen JM, Ball LM, Richardson DB, Ding K, Whittaker SG, Nylander-French LA. Urine 1,6-hexamethylene diamine (HDA) levels among workers exposed to 1,6-hexamethylene diisocyanate (HDI). Ann Occup Hyg. 2010 Aug;54(6):678-91. doi: 10.1093/annhyg/meq041. Epub 2010 Jun 7. PMID: 20530123; PMCID: PMC2918490.	Exclude	Exclude	11.03.2023	Exposure
203	Cerci SS, Ozturk O, Sutcu R, Ozbek FM, Baydar CL, Yildiz M, Akkaya A, Delibas N. Evaluation of the effects of toluene inhalation on alveolar epithelial permeability by 99mTc-DTPA inhalation scintigraphy in automobile painters. Nucl Med Commun. 2008 Jan;29(1):45-52. doi: 10.1097/MNM.0b013e3282f1b9db. PMID: 18049097.	Exclude	Exclude	11.03.2023	Exposure
204	Clottens FL, Verbeken EK, Demedts M, Nemery B. Pulmonary toxicity of components of textile paint linked to the Ardystil syndrome: intratracheal administration in hamsters. Occup Environ Med. 1997 Jun;54(6):376-87. doi: 10.1136/oem.54.6.376. PMID: 9245943; PMCID: PMC1128797.	Exclude	Exclude	11.03.2023	Exposure
205	Bello D, Redlich CA, Stowe MH, Sparer J, Woskie SR, Streicher RP, Hosgood HD, Liu Y. Skin exposure to aliphatic polyisocyanates in the auto body repair and refinishing industry: II. A quantitative assessment. Ann Occup Hyg. 2008 Mar;52(2):117-24. doi: 10.1093/annhyg/mem066. Epub 2008 Jan 21. PMID: 18209009.	Exclude	Exclude	11.03.2023	Exposure
206	Cerci SS, Ozturk O, Sutcu R, Ozbek FM, Baydar CL, Yildiz M, Akkaya A, Delibas N. Evaluation of the effects of toluene inhalation on alveolar epithelial permeability by 99mTc-DTPA inhalation scintigraphy in automobile painters. Nucl Med Commun. 2008 Jan;29(1):45-52. doi: 10.1097/MNM.0b013e3282f1b9db. PMID: 18049097.	Exclude	Exclude	11.03.2023	Outcome
207	Liverseed DR, Logan PW, Johnson CE, Morey SZ, Raynor PC. Comparative emissions of random orbital sanding between conventional and self-generated vacuum systems. Ann Occup Hyg. 2013 Mar;57(2):221-9. doi: 10.1093/annhyg/mes066. Epub 2012 Oct 12. PMID: 23065674; PMCID: PMC3567810.	Exclude	Exclude	11.03.2023	Exposure/outcome
208	van Loon AJ, Kant IJ, Swaen GM, Goldbohm RA, Kremer AM, van den Brandt PA. Occupational exposure to carcinogens and risk of lung cancer: results from The Netherlands cohort study. Occup Environ Med. 1997 Nov;54(11):817-24. doi: 10.1136/oem.54.11.817. PMID: 9538355; PMCID: PMC1128954.	Exclude	Exclude	11.03.2023	Outcome
209	Tretiakov SV, Shpagina LA. [Spirometry and veloergometry in evaluating physical performance of individuals exposed to organic solvents]. Med Tr Prom Ekol. 2015;(6):27-31. Russian. PMID: 26369244.	Exclude	Exclude	11.03.2023	Population
210	Leffler CT, Milton DK. Occupational asthma and contact dermatitis in a spray painter after introduction of an aziridine cross-linker. Environ Health Perspect. 1999 Jul;107(7):599-601. doi: 10.1289/ehp.99107599. PMID: 10379008; PMCID: PMC1566653.	Exclude	Exclude	11.03.2023	Outcome
211	Monstad P, Mellgren SI, Sulg IA. The clinical significance of sleep apnoea in workers exposed to organic solvents: implications for the diagnosis of organic solvent encephalopathy. J Neurol. 1992 Apr;239(4):195-8. doi: 10.1007/BF00839139. PMID: 1597686.	Exclude	Exclude	11.03.2023	Outcome
212	Aueviriyavit S, Phummiratch D, Kulthong K, Maniratanachote R. Titanium dioxide nanoparticles-mediated in vitro cytotoxicity does not induce Hsp70 and Grp78 expression in human bronchial epithelial A549 cells. Biol Trace Elem Res. 2012 Oct;149(1):123-32. doi: 10.1007/s12011-012-9403-z. Epub 2012 Apr 18. PMID: 22528773.	Exclude	Exclude	11.03.2023	Outcome
213	Séguin P, Allard A, Cartier A, Malo JL. Prevalence of occupational asthma in spray painters exposed to several types of isocyanates, including polymethylene polyphenylisocyanate. J Occup Med. 1987 Apr;29(4):340-4. PMID: 3585565.	Exclude	Exclude	11.03.2023	Exposure
214	Viegi G, Fazzi P, Giuliano G, Begliomini E, Fornai E, Pistelli G. Funzione respiratoria in lavoratori chimici [Respiratory function in chemical workers]. G Ital Med Lav. 1985 Jul;7(4):127-31. Italian. PMID: 3836916.	Exclude	Exclude	11.03.2023	Exposure/Population
215	Rodrigues EG, Virji MA, McClean MD, Weinberg J, Woskie S, Pepper LD. Personal exposure, behavior, and work site conditions as determinants of blood lead among bridge painters. J Occup Environ Hyg. 2010 Feb;7(2):80-7. doi: 10.1080/15459620903418316. PMID: 19953411; PMCID: PMC2791321.	Exclude	Exclude	11.03.2023	Exposure
216	Bader M, Zimmer H, Triebig G. Urinary pentachlorophenol in painters and bricklayers in a four-years time interval after the PCP prohibition ordinance in Germany. Ind Health. 2007 Apr;45(2):338-42. doi: 10.2486/indhealth.45.338. PMID: 17485880.	Exclude	Exclude	11.03.2023	Exposure/Outcome
217	Teraoka H. Distribution of 24 elements in the internal organs of normal males and the metallic workers in Japan. Arch Environ Health. 1981 Jul-Aug;36(4):155-65. doi: 10.1080/00039896.1981.10667620. PMID: 7271320.	Exclude	Exclude	11.03.2023	Exposure/Outcome
218	Choubrac P. L'asthme professionnel: actualités et perspectives futures. Le point de vue de l'expert [Occupational asthma: current and future perspectives. The point of view of an expert]. Bull Acad Natl Med. 1991 May;175(5):703-12; discussion 712-5. French. PMID: 1756395.	Exclude	Exclude	11.03.2023	Review
219	Woskie SR, Bello D, Gore RJ, Stowe MH, Eisen EA, Liu Y, Sparer JA, Redlich CA, Cullen MR. Comparison of task-based exposure metrics for an epidemiologic study of isocyanate inhalation exposures among autobody shop workers. J Occup Environ Hyg. 2008 Sep;5(9):588-98. doi: 10.1080/15459620802275429. PMID: 18615291.	Exclude	Exclude	11.03.2023	Exposure
220	Porru S, di Carlo AS, Placidi D, Arici C, Tassi G, Alessio L. I tumori occupazionali "ritrovati". Occupational cancer. The role of the occupational physician in systematic search and aetiological diagnosis of lung cancer. Analysis of a case list. Med Lav. 2006 Jul-Aug;97(4):565-80. Italian. PMID: 17017383.	Exclude	Exclude	11.03.2023	Review
221	Turgut T, Taşdemir C, Muz MH, Deveci F, Kirkil G. Elaziğ merkezinde oto ve mobilya atölyelerinde çalişan boya işçilerinde mesleki astim sikliği [The prevalence of occupational asthma in auto and furniture dye workers in downtown Elazig]. Tuberk Toraks. 2005;53(4):371-8. Turkish. PMID: 16456736.	Exclude	Exclude	11.03.2023	Population
222	Popović V, Jovanović J, Todorović R, Arandelović M, Momcilović O, Dordević D. Rezultati bronhodilatacionih testova u radnika izlozenih nekim profesionalnim respiracionim noksama [Results of bronchodilation tests in workers exposed to occupation respiratory noxae]. Plucne Bolesti. 1990 Jan-Jun;42(1-2):100-3. Croatian. PMID: 2217618.	Include	Exclude	11.03.2023	Population/Exposures
223	Sartorelli P, Pistolesi P, Cioni F, Napoli R, Sisinni AG, Bellussi L, Passali GC, Cherubini Di Simplicio E, Flori L. Allergopatie cutanee e respiratorie da aziridina polifunzionale [Skin and respiratory allergic disease caused by polyfunctional aziridine]. Med Lav. 2003 May-Jun;94(3):285-95. Italian. PMID: 12918320.	Exclude	Exclude	11.03.2023	Population/Exposures
224	Spee T, Zwennis WC. Lead exposure during demolition of a steel structure coated with lead-based paints. I. Environmental and biological monitoring. Scand J Work Environ Health. 1987 Feb;13(1):52-5. doi: 10.5271/sjweh.2082. PMID: 3576144.	Exclude	Exclude	11.03.2023	Exposures
225	Cherrie JW. Is dermal absorption of solvents really a major source of exposure among shipyard spray painters? J Occup Environ Med. 2008 Feb;50(2):109-10; author reply 110. doi: 10.1097/JOM.0b013e31815ba1e6. PMID: 18301165.	Exclude	Exclude	11.03.2023	Outcome
226	Wolf J, Schmezer P, Fengel D, Schroeder HG, Scheithauer H, Woeste P. The role of combination effects on the etiology of malignant nasal tumours in the wood-working industry. Acta Otolaryngol Suppl. 1998;535:1-16. PMID: 9725790.	Exclude	Exclude	11.03.2023	Outcome/Population
227	Buck RG, Miles AJ, Ehrlich RI. Possible occupational asthma among adults presenting with acute asthma. S Afr Med J. 2000 Sep;90(9):884-8. PMID: 11081140.	Exclude	Exclude	11.03.2023	Population/exposure
228	Solé Jover A, b1rtínez Francés ME, Cordero Rodríguez PJ, Vallterra Musoles J, Macián Gisbert V. Efectos adversos sobre el tracto respiratorio en trabajadores de aerografía textil [Adverse effects on the respiratory system in textile printing sprayers]. Rev Clin Esp. 1996 Mar;196(3):157-61. Spanish. PMID: 8650384.	Exclude	Exclude	11.03.2023	Outcome/Population
229	Mastrangelo G, Paruzzolo P, Mapp C. Asthma due to isocyanates: a mail survey in a 1% sample of furniture workers in the Veneto region, Italy. Med Lav. 1995 Nov-Dec;86(6):503-10. PMID: 8815361.	Exclude	Exclude	11.03.2023	Exposure
230	Welinder H, Nielsen J, Bensryd I, Skerfving S. IgG antibodies against polyisocyanates in car painters. Clin Allergy. 1988 Jan;18(1):85-93. doi: 10.1111/j.1365-2222.1988.tb02847.x. PMID: 3349596.	Exclude	Exclude	11.03.2023	Exposure/Outcome
231	Liebhart J, Liebhart E, Jankowska R, Kraus-Filarska M, Panaszek B, Szeliga W, Kapłońska J, Madej JA. Zmiany Morphological and functional changes in the bronchi caused by chemical substances used in the production of paints and lacquers as a pathogenic factor of occupational bronchial asthma. II. Nonspecific bronchial hyperreactivity in workers in a paint and lacquer plant]. Pneumonol Pol. 1983 Ju…	Exclude	Exclude	11.03.2023	Outcome/abstract not available
232	Karol MH, Hauth BA. Use of hexyl isocyanate antigen to detect antibodies to hexamethylene diisocyanate (HDI) in sensitized guinea pigs and in a sensitized worker. Fundam Appl Toxicol. 1982 May-Jun;2(3):108-13. doi: 10.1016/s0272-0590(82)80090-0. PMID: 6821040.	Exclude	Exclude	11.03.2023	Exposure
233	Grønberg BH, Moen BE, Bruun T, Dale K, Damås JK, Hovland A, Lunøe E, Stanislaus J, Young S, Hollund BE. Kjemisk arbeidsmiljø blant billakkerere i Bergen [The chemical working environment among car painters in Bergen]. Tidsskr Nor Laegeforen. 1994 Aug 20;114(19):2272-5. Norwegian. PMID: 7992296.	Exclude	Exclude	11.03.2023	Outcome
234	Dosaka H, Shida A, Morokuma M, Gocho T, Terai T, Honma Y, Hasegawa H, Kawakami Y. [A case of pneumonitis possibly due to isocyanate in an automobile painter]. Nihon Kyobu Shikkan Gakkai Zasshi. 1984 Nov;22(11):1040-5. Japanese. PMID: 6530865.	Exclude	Exclude	11.03.2023	Exposure
235	Ndiaye M, Fall C, Ndir M, Mbaye I, Ba O, Cissokho S, Dia M, Kandji M, Seck G, Sow ML, Hane AA. Occupational asthma in a Senegalese car sprayer. Diagnostic and medico-legal problems. Rev Mal Respir. 1999 Apr;16(2):199-203. French. PMID: 10339763.	Exclude	Exclude	11.03.2023	Review
236	Spinaci S, Arossa W, Forconi G, Arizio A, Concina E. Prevalence of functional bronchial obstruction and identification of groups at risk in a population of industrial workers. Med Lav. 1981 May-Jun;72(3):214-21. Italian. PMID: 6272075.	Exclude	Exclude	11.03.2023	Population
237	Bousová K. Occupational asthma: current state of the problem. Acta Medica (Hradec Kralove) Suppl. 2004;47(2):97-105. Czech. PMID: 16106739.	Exclude	Exclude	11.03.2023	Review
238	Letz G, Wugofski L, Cone JE, Patterson R, Harris KE, Grammer LC. Trimellitic anhydride exposure in a 55-gallon drum manufacturing plant: clinical, immunologic, and industrial hygiene evaluation. Am J Ind Med. 1987;12(4):407-17. doi: 10.1002/ajim.4700120406. PMID: 3499818.	Exclude	Exclude	11.03.2023	Exposure/Outcome
239	Chida T, Uehata T. [Prevalences of allergic diseases among synthetic chemical workers]. Sangyo Igaku. 1987 Sep;29(5):358-65. Japanese. doi: 10.1539/joh1959.29.358. PMID: 2964537.	Exclude	Exclude	11.03.2023	Exposure/Outcome
240	Olsen J, Sabroe S. Researching occupational mortality. The problem of comparison. Scand J Soc Med. 1979;7(1):1-6. doi: 10.1177/140349487900700101. PMID: 432564.	Exclude	Exclude	11.03.2023	Exposure/Outcome
241	Hashizume T, Numata H, Matsushita K. [A case of pneumonitis possibly due to isocyanate associated with high levels of serum KL-6]. Nihon Kokyuki Gakkai Zasshi. 2001 Jun;39(6):442-5. Japanese. PMID: 11530396.	Exclude	Exclude	11.03.2023	Exposure/Outcome
242	Grønberg BH, Moen BE, Bruun T, Dale K, Damås JK, Hovland A, Lunøe E, Stanislaus J, Young S, Hollund BE. Kjemisk arbeidsmiljø blant billakkerere i Bergen [The chemical working environment among car painters in Bergen]. Tidsskr Nor Laegeforen. 1994 Aug 20;114(19):2272-5. Norwegian. PMID: 7992296.	Exclude	Exclude	11.03.2023	Outcome
DATA EXTRACTED FROM OTHER SOURCES (N=15)
1	Ahmad, I., Balkhyour, M.A., 2020. Occupational exposure and respiratory health of workers at small scale industries. Saudi J Biol Sci 27, 985–990. https://doi.org/10.1016/j.sjbs.2020.01.019	Include	Include	15.03.2023
2	Azza Sajid Jabbar, Rasha Naseer Mohammed, 2020. Impact of paints exposure on pulmonary function tests of male workers in Basrah City ,South of Iraq. International Journal of Pharmaceutical Research 12, 1322–1328. https://doi.org/10.31838/ijpr/2020.SP2.127	Include	Include	15.03.2023
3	Mandal (Majee), A., Majumdar, R., 2013. Pulmonary function of Paint Industry workers from West Bengal, India. Progress in Health Sciences 3, 110–121.	Include	Include	15.03.2023
4	Dimka, L.Y., Tsoho, F., Galam, N.Z., 2019. Comparative Assessment of Lung Function using Peak Expiratory Flow Rate (PEFR) Between Automobile Painters and Non-Painters within Mechanic Garages In Farin-Gada, Jos, Plateau State, Nigeria. 13 18, 44–50.	Exclude	Exclude	16.03.2023	Outcome, Respiratory symptoms and FEV1,FVC,FEV1/FVC not determined
5	Ojo, T.O., Onayade, A.A., Afolabi, O.T., Ijadunola, M.Y., Esan, O.T., Akinyemi, P.A., Awe, O.O., 2020. Work Practices and Health Problems of Spray Painters Exposed to Organic Solvents in Ile-Ife, Nigeria. J Health Pollut 10, 201208. https://doi.org/10.5696/2156-9614-10.28.201208	Include	Include	15.03.2023
6	Al-Frookh, A.K., 2002. Solvent exposure, related work practice and self-reported health problems among car painters in workshops at Hebron City, Palestine: a study from Hebron City, Palestine (Master’s Thesis).	Exclude	Exclude	15.03.2023	exposure
7	Brown, L.M., Moradi, T., Gridley, G., Plato, N., Dosemeci, M., Fraumeni, J.F., 2002. Exposures in the painting trades and paint manufacturing industry and risk of cancer among men and women in Sweden. J Occup Environ Med 44, 258–264. https://doi.org/10.1097/00043764-200203000-00013	Exclude	Exclude	16.03.2023	outcome
8	Zhao, Q., Li, Y., Chai, X., Xu, L., Zhang, L., Ning, P., Huang, J., Tian, S., 2019a. Interaction of inhalable volatile organic compounds and pulmonary surfactant: Potential hazards of VOCs exposure to lung. Journal of Hazardous Materials 369, 512–520. https://doi.org/10.1016/j.jhazmat.2019.01.104	Exclude	Exclude	16.03.2023	population,experimental model
9	Sekibo I. Respiratory symptoms and peak expiratory flow rate among male workers in automobile spray painting small scale industries in Dar es Salaam (Doctoral dissertation, Muhimbili University of Health and Allied Sciences).	Exclude	Exclude	16.03.2023	Not able to retrive full text
10	Singh, A., Kesavachandran, C.N., Kamal, R., Bihari, V., Ansari, A., Azeez, P.A., Saxena, P.N., Ks, A.K., Khan, A.H., 2017. Indoor air pollution and its association with poor lung function, microalbuminuria and variations in blood pressure among kitchen workers in India: a cross-sectional study. Environmental Health 16, 1–13.	Exclude	Exclude	16.03.2023	Population/exposure
11	Chen, R., Semple, S., Dick, F., Seaton, A., 2001. Nasal, eye, and skin irritation in dockyard painters. Occupational and environmental medicine 58, 542–543.	Exclude	Include	16.03.2023	exposure not mentioned as VOC, excluded after discussion as it precicely did not mentioned individual respiratory symptoms
12	El Mahdy NM, Radwan NM, 2009. Assessment of different health hazards in painting industry. Egyptian Journal of Occupational Medicine 33, 211–232.	Include	Include	16.03.2023
13	Onesmo, B.M., Rongo, L.M., 2018. Assessment of Respiratory Symptoms and Associated Factors Among House Painters In Kinondoni Municipality Tanzania. International Journal of Research-GRANTHAALAYAH 6, 156–171.	Include for respiratory symptoms	Include	16.03.2023
14	Revathi, chandrasekar, 2012. Effects of pulmonary function in short duration exposed automobile spray painters. IOSR-JDMS 2, 48–51. https://doi.org/10.9790/0853-0224851	Exclude	Include	16.03.2023	exposure semi VOC
15	assan, A.A.E.H., Elnagar, S.A.E.M., El Tayeb, I.M., Bolbol, S.A.E.H., 2013. Health hazards of solvents exposure among workers in paint industry.	Exclude	Exclude	15.03.2023	Outcome

## Sheet: PFT
SI.No_fev1	Author_ year_fev1	Country	n1i_fev1	n2i_fev1	m1i_FEV1	sd1i_FEV1	m2i_FEV1	sd2i_FEV1	Population_fev1	SI.No_fvc	Author_ year_fvc	Country	n1i_fvc	n2i_fvc	m1i_fvc	sd1i_fvc	m2i_fvc	sd2i_fvc	Population_fvc	SI.No_fev1_fvc	Author_ year_fev1_fvc	Country	n1i_fev1_fvc	n2i_fev1_fvc	m1i_fev1_fvc	sd1i_fev1_fvc	m2i_fev1_fvc	sd2i_fev1_fvc	Population_fev1_fvc
1	Schwartz et al.,1988 (10)	America & Europe	117	311	90.7	16.3	94.25	18.9	construction	1	Alexandersson et al., 1988 (31)	America & Europe	38	18	5.35	0.78	5.56	0.67	Industrial sector	1	Schwartz et al.,1988 (10)	America & Europe	117	286	74.25	7.63	76.6	8.75	construction
2	Alexandersson et al., 1988 (22)	America & Europe	38	18	4.17	0.63	4.46	0.55	Industrial sector	2	Eifan et al., 2005 (23)	Asia	62	60	102.35	2.17	101.09	2.22	Industrial sector	2	Eifan et al., 2005 (23)	Asia	62	60	87.24	0.75	88.85	0.68	Industrial sector
3	Eifan et al., 2005 (23)	Asia	62	60	101.98	1.91	100.4	1.75	Industrial sector	3	Ould-Kadi et al., 2007 (26)	Africa	106	123	97.8	12.9	103.9	12.3	Paint manufacturing sector	3	Ould-Kadi et al., 2007 (26)	Africa	106	123	81.8	7.3	82.1	6	Paint manufacturing sector
4	Ould-Kadi et al., 2007 (26)	Africa	106	123	96.2	13.4	102.7	12.4	Paint manufacturing sector	4	El Mahdy et al., 2009 (28)	Africa	38	30	93.68	2.141	95.13	1.376	Industrial sector	4	El Mahdy et al., 2009 (28)	Africa	38	30	80.84	0.799	83.33	0.882	Industrial sector
5	El Mahdy et al., 2009 (28)	Africa	38	30	91.58	1.99	93	1.317	Industrial sector	5	Metwally et al., 2012 (29)	Africa	191	182	70.89	18.15	81.52	19.68	Paint manufacturing sector	5	Numan 2012 (30)	Asia	30	30	72.8	6.82	95	1.98	Industrial sector
6	Metwally et al., 2012 (29)	Africa	191	182	80.88	15.858	91.97	21.46	Paint manufacturing sector	6	Numan 2012 (30)	Asia	30	30	70	4.34	88.6	2.18	Industrial sector	6	El-Gharabawy et al.,2013 (31)	Africa	30	30	90.25	6.26	95.72	6.72	construction
7	Numan 2012 (30)	Asia	30	30	50.4	5.18	81.2	2.7	Industrial sector	7	Mandal et al., 2013 (12)	Asia	149	141	2.98	0.57	3.95	0.6	Paint manufacturing sector	7	Hakim et al., 2014 (14)	Africa	36	36	84.51	4.45	84.54	3.69	construction
8	El-Gharabawy et al.,2013 (31)	Africa	30	30	71.25	4.95	79.08	5.2	construction	8	Hakim et al., 2014 (14)	Africa	36	36	4.51	0.61	4.75	0.49	construction	8	Ojo et al., 2017 (33)	Africa	120	120	85.5	8.7	87.9	6.2	Industrial sector
9	Mandal et al., 2013 (12)	Asia	149	141	2.65	0.52	3.49	0.6	Paint manufacturing sector	9	Aribo et al., 2014 (32)	Africa	154	154	2.72	0.07	4.43	0.07	Industrial sector	9	Khode et al., 2017 (34)	Asia	58	52	86.99	7.7	91.54	6.2	Industrial sector
10	Hakim et al., 2014 (14)	Africa	36	36	3.81	0.52	4.02	0.42	construction	10	Ojo et al., 2017 (33)	Africa	120	120	3.6	0.6	3.7	0.5	Industrial sector	10	Hagras et al., 2017 (35)	Africa	116	30	95.66	49.5	98.08	35.82	Industrial sector
11	Aribo et al., 2014 (32)	Africa	154	154	2.71	0.06	3.35	0.68	Industrial sector	11	Khode et al., 2017 (34)	Asia	58	52	3.32	0.71	3.39	0.37	Industrial sector	11	Hwang et al., 2018 (36)	Asia	580	164	81.8	5.43	85.6	6.7	Industrial sector
12	Ojo et al., 2017 (33)	Africa	120	120	3.1	0.6	3.3	0.5	Industrial sector	12	Hagras et al., 2017 (35)	Africa	116	30	83.76	62.11	94.7	36.37	Industrial sector	12	Saraei et al., 2019 (37)	Asia	431	389	78.62	5.54	79.56	4.73	Industrial sector
13	Khode et al., 2017 (34)	Asia	58	52	3.04	0.66	3.2	0.38	Industrial sector	13	Hwang et al., 2018 (36)	Asia	580	164	4.2	0.65	4.1	0.8	Industrial sector	13	Jabbar et al., 2020 (38)	Asia	76	25	73.41	10.6	87.04	4.64	construction
14	Hagras et al., 2017 (35)	Africa	116	30	79.04	67.39	93.65	39.98	Industrial sector	14	Saraei et al., 2019 (37)	Asia	431	389	0.94	0.1	0.95	0.17	Industrial sector	14	Ahmad et al., 2020 (9)	Asia	162	150	79.6	14.3	80.79	6.6	Industrial sector
15	Hwang et al., 2018 (36)	Asia	580	164	3.45	0.6	3.5	0.7	Industrial sector	15	Jabbar et al., 2020 (38)	Asia	76	25	3.78	0.5	4.0312	0.37	construction
16	Saraei et al., 2019 (37)	Asia	431	389	0.92	0.11	0.94	0.15	Industrial sector	16	Ahmad et al., 2020 (9)	Asia	162	150	4.12	0.6	4.43	0.6	Industrial sector
17	Jabbar et al., 2020 (38)	Asia	76	25	2.8	0.6	3.51	0.37	construction
18	Ahmad et al., 2020 (9)	Asia	162	150	3.12	0.5	3.5	0.4	Industrial sector

## Sheet: Respiratory symptoms
SI.NO	Author_year_cough	ai_cough	n1i_cough	ci_cough	n2i_cough	ex_pos	ex_neg	unex_pos	unex_neg	country	population	SI.NO	Author	ai_dys	n1i_dys	ci_dys	n2i_dys	ex_pos	ex_neg	unex_pos	unex_neg	country	population	SI.NO	Author_year_irritation	ai_irri	n1i_irri	ci_irri	n2i_irri	ex_pos	ex_neg	unex_pos	unex_neg	population	Country	SI.NO	Author_year_weez	ai_weez	n1i_weez	ci_weez	n2i_weez	ex_pos	ex_neg	unex_pos	unex_neg	Population	Country
1	Schwartz et al.,1988 (10)	40	118	71	299	40	78	71	228	America & Europe	construction	1	(Schwartz and Baker 1988)	48	118	22	299	48	70	22	277	America & Europe	construction	1	(Rolf Alexandersson et al.,1988)	15	38	0	18	15	23	0	18	Industrial sector	America & Europe	1	(Schwartz and Baker 1988)	40	118	27	299	40	78	27	272	Construction Painters	America & Europe
2	Alexandersson et al., 1988 (22)	2	38	0	18	2	36	0	18	America & Europe	Industrial sector	2	(Rolf Alexandersson et al.,1988)	4	38	0	18	4	34	0	18	America & Europe	Industrial sector	2	(Kaukiainen et al. 2005)	237.442	523	168.165	505	237	286	168	337	Construction Painters	America & Europe	2	(Eifan AO et al. 2005)	23	72	12	72	23	49	12	60	Automobile painters	Africa
3	Hammond et al., 2005 (24)	43	106	106	332	43	63	106	226	America & Europe	Industrial sector	3	(Kaukiainen et al. 2005)	72	523	41	505	72	451	41	464	America & Europe	construction	3	(Kaukiainen et al. 2008)	129	288	159	505	129	159	159	346	Construction Painters	America & Europe	3	(Kaukiainen et al. 2005)	104.6	523	78.78	505	104.6	418.4	79	426	Construction Painters	America & Europe
4	Kaukiainen et al., 2005 (25)	201	523	136	505	201	322	136	369	America & Europe	construction	4	(Eifan AO et al. 2005)	11	72	7	72	11	61	7	65	Africa	Industrial sector	4	(Vitthal Khode & Komal R, 2017)	12	58	2	52	12	46	2	50	Industrial sector	Asia	4	(Kaukiainen et al. 2008)	55	288	73	505	55	233	73	432	Construction Painters	America & Europe
5	Eifan et al., 2005 (23)	26	72	13	72	26	46	13	59	Africa	Industrial sector	5	(Kaukiainen et al. 2008)	36	288	35	505	36	252	35	470	America & Europe	construction	5	(Onesmo and Rongo 2018)	152	172	36	148	152	20	36	112	Construction Painters	Africa	5	(Ahmad and Balkhyour 2020)	22	162	10	150	22	140	10	140	Industrial sector	Asia
6	Ould-Kadi et al., 2007 (26)	9	106	1	123	9	95	1	122	Africa	Paint manufacturing sector	6	(Metwally FM et al. 2012)	56	191	36	182	56	135	36	146	Africa	Paint manufacturing sector	6	(Ahmad and Balkhyour 2020)	36.774	162	15	150	37	125	15	135	Industrial sector	Asia	6	(Ojo et al. 2020)	9	120	1	120	9	111	1	119	Industrial sector	Africa
7	Kaukiainen et al., 2008 (27)	112	288	125	505	112	176	125	380	America & Europe	construction	7	(Vitthal Khode & Komal R, 2017)	6	58	2	52	6	52	2	50	Asia	Industrial sector
8	Metwally et al., 2012 (29)	57	191	28	182	57	134	28	154	Africa	Paint manufacturing sector	8	(Onesmo and Rongo 2018)	65	172	9	148	65	107	9	139	Africa	construction
9	Onesmo et al., 2018 (15)	91	172	17	148	91	81	17	131	Africa	construction	9	(Ahmad and Balkhyour 2020)	37	162	15	150	37	125	15	135	Asia	Industrial sector
10	Ahmad et al., 2020 (9)	15	162	0	150	15	147	0	150	Asia	Industrial sector	10	(Ojo et al. 2020)	7	120	0	120	7	113	0	120	Africa	Industrial sector
11	Ojo et al., 2020 (11)	11	120	0	120	11	109	0	120	Africa	Industrial sector

## Sheet: smoking_subgroup
Study		Exposed	Unexposed	FEV1_exp	FEV1_exp_sd	FEV1_control	FEV1_control_sd	Study	Group	Exposed	Unexposed	FVC_exposed	FVC_exp_sd	FVC_control	FVC_sd	Study	Group	Exposed	Unexposed	FEV1/FVC_exp	FEV1/FVC_exp_sd	FEV1/FVC_cont	FEV1/FVC_exp_cont
Schwartz et al.,1988 (10)	Eversmoker	87	256	90.32	15.15	92.4	18.7	Mandal et al., 2013 (12)	Ever smokers	52	47	2.92	0.57	3.92	0.54	Schwartz et al.,1988 (10)	Ever smoker	87	231	73.46	8.03	75.62	9.04
El-Gharabawy et al.,2013 (31)	Eversmoker	15	15	69	4.93	76.42	4.49	Hwang et al., 2018 (36)	Ever smokers	396	115	4.25	0.66	4.1	0.7	El-Gharabawy et al.,2013 (31)	Ever smoker	15	15	89.1	6.96	94.92	7.85
Mandal et al., 2013 (12)	Eversmoker	52	47	2.6	0.55	3.43	0.56	Mandal et al., 2013 (12)	Nonsmokers	97	94	3.01	0.56	3.96	0.64	Ojo et al., 2017 (33)	Ever smoker	14	26	85.9	10.6	86	6
Ojo et al., 2017 (33)	Eversmoker	14	26	93.4	12.3	99	6.7	Hwang et al., 2018 (36)	Nonsmokers	184	49	4.1	0.6	3.9	0.8	Hwang et al., 2018 (36)	Ever smoker	396	115	82	6.8	85	6.7
Hwang et al., 2018 (36)	Eversmoker	396	115	3.5	0.6	3.5	0.6									Schwartz et al.,1988 (10)	Non Smoker	30	55	76.55	6.32	79.4	7.82
Schwartz et al.,1988 (10)	Nonsmoker	30	55	91.84	19.26	102.9	19.6									El-Gharabawy et al.,2013 (31)	Non Smoker	15	15	91.39	5.48	96.53	5.36
El-Gharabawy et al.,2013 (31)	Nonsmoker	15	15	73.47	4.98	81.74	5.83									Ojo et al., 2017 (33)	Non Smoker	106	94	85.4	8.5	88.4	6.2
Mandal et al., 2013 (12)	Nonsmoker	97	94	2.68	0.49	3.52	0.62									Hwang et al., 2018 (36)	Non Smoker	184	49	81.5	8	87.1	6.8
Ojo et al., 2017 (33)	Nonsmoker	106	94	94.8	12.2	100.6	9.6
Hwang et al., 2018 (36)	Nonsmoker	184	49	3.35	0.6	3.4	0.7
